# Supplementary material for: Pro-inflammatory cytokine IFN-γ protects against renal fibrosis by promoting E3 ubiquitin ligase Trim21-mediated Loxl2 degradation in tubular epithelial cells
Source: Cell Death Dis. 2026 May 13;17(1):619. doi: 10.1038/s41419-026-08850-7 (PMC13338432; doi:10.1038/s41419-026-08850-7)
Supplement: Supplementary file 10 — Supplemental Table 3 [file 41419_2026_8850_MOESM10_ESM.xls]

protein_id	log2fc_Trim21-vs-WT
sp|Q9JHW9|AL1A3_MOUSE	3.893857514
sp|Q7TMJ8|P3IP1_MOUSE	3.716017867
sp|Q01149|CO1A2_MOUSE	3.451589674
sp|O54998|FKBP7_MOUSE	3.331473198
sp|P70271|PDLI4_MOUSE	3.231802655
sp|Q8BH97|RCN3_MOUSE	3.202782548
sp|Q9D1D6|CTHR1_MOUSE	3.112713314
sp|Q9Z2Z9|GFPT2_MOUSE	3.112372639
sp|Q7TPW1|NEXN_MOUSE	3.068781596
sp|P28653|PGS1_MOUSE	3.057312307
sp|P0DOV1|IFI5B_MOUSE	2.860030646
sp|Q60847|COCA1_MOUSE	2.85759651
sp|P11087|CO1A1_MOUSE	2.83638671
sp|Q8VHY0|CSPG4_MOUSE	2.811950496
sp|Q8BVA4|LMOD1_MOUSE	2.749683744
sp|Q3U962|CO5A2_MOUSE	2.686985454
sp|Q9QXX0|JAG1_MOUSE	2.68354509
sp|P31001|DESM_MOUSE	2.643246433
sp|Q64449|MRC2_MOUSE	2.637233211
sp|Q7TME2|SPAG5_MOUSE	2.603014035
sp|Q9D6F9|TBB4A_MOUSE	2.521108366
sp|Q9Z0X4|PDE3A_MOUSE	2.520851948
sp|Q9JLM8|DCLK1_MOUSE	2.51535601
sp|Q68FG3|SPT2_MOUSE	2.510169036
sp|Q6P1C6|LRIG3_MOUSE	2.494175847
sp|Q08091|CNN1_MOUSE	2.474979746
sp|Q9Z0M6|AGRE5_MOUSE	2.472311438
sp|Q8C669|PELI1_MOUSE	2.406650993
sp|Q62219|TGFI1_MOUSE	2.40659202
sp|Q61553|FSCN1_MOUSE	2.395954423
sp|P37804|TAGL_MOUSE	2.352318961
sp|Q3UJK4|GTPB2_MOUSE	2.349089561
sp|Q9Z2Q6|SEPT5_MOUSE	2.342258339
sp|Q9CQ19|MYL9_MOUSE	2.316648824
sp|Q5HZK1|CEP44_MOUSE	2.291123677
sp|P62737|ACTA_MOUSE	2.240398641
sp|P58022|LOXL2_MOUSE	2.232371648
sp|Q64429|CP1B1_MOUSE	2.209575066
sp|P03975|IGEB_MOUSE	2.175913143
sp|Q91ZS8|RED1_MOUSE	2.148316464
sp|Q05769|PGH2_MOUSE	2.144548599
sp|Q8K2B0|SC65_MOUSE	2.110355706
sp|E9Q9W4|S27A6_MOUSE	2.10268581
sp|Q9JHH9|COPZ2_MOUSE	2.096549445
sp|Q91ZX7|LRP1_MOUSE	2.09278721
sp|Q9JHU3|CDK20_MOUSE	2.054597627
sp|Q8R2Y2|MUC18_MOUSE	2.053054143
sp|Q80ZK9|WDTC1_MOUSE	2.037132896
sp|P01831|THY1_MOUSE	2.028647116
sp|Q60790|RASA3_MOUSE	2.019366132
sp|Q04447|KCRB_MOUSE	1.994365376
sp|P68033|ACTC_MOUSE	1.972424281
sp|P12032|TIMP1_MOUSE	1.966207974
sp|Q9DCC4|P5CR3_MOUSE	1.963709065
sp|Q8BUB6|UST_MOUSE	1.95599
sp|P70423|CTR3_MOUSE	1.951673721
sp|Q8K1S3|UNC5B_MOUSE	1.919780827
sp|Q8CC35|SYNPO_MOUSE	1.904506178
sp|Q61576|FKB10_MOUSE	1.902030748
sp|Q07832|PLK1_MOUSE	1.885897577
sp|O70421|FZD1_MOUSE	1.885028305
sp|Q6IR34|GPSM1_MOUSE	1.881512971
sp|P84086|CPLX2_MOUSE	1.873704632
sp|P97412|LYST_MOUSE	1.872332465
sp|Q6A0D4|RFTN1_MOUSE	1.869434841
sp|Q8BPK2|ZCHC3_MOUSE	1.856106147
sp|Q9D2L9|F111A_MOUSE	1.853403412
sp|Q64318|ZEB1_MOUSE	1.819360294
sp|Q8BIE6|FRM4A_MOUSE	1.812231911
sp|Q64339|ISG15_MOUSE	1.811650127
sp|Q9D6X6|PRS23_MOUSE	1.808783226
sp|Q921I1|TRFE_MOUSE	1.803582411
sp|Q80YX1|TENA_MOUSE	1.802100166
sp|P56212|ARP19_MOUSE	1.797947391
sp|O35696|SIA8B_MOUSE	1.777018484
sp|P07214|SPRC_MOUSE	1.77056305
sp|Q62392|PHLA1_MOUSE	1.764169558
sp|Q9WUV2|SIA7C_MOUSE	1.753916864
sp|Q7TN12|INAVA_MOUSE	1.751104894
sp|Q91V36|NRBP2_MOUSE	1.750750355
sp|Q8CG70|P3H3_MOUSE	1.747995069
sp|A2A8U2|TM201_MOUSE	1.738830197
sp|Q9CZ52|ANTR1_MOUSE	1.736185004
sp|P11688|ITA5_MOUSE	1.735457119
sp|P97314|CSRP2_MOUSE	1.726488865
sp|P06803|PIM1_MOUSE	1.724631633
sp|P25233|NECD_MOUSE	1.723444412
sp|Q08642|PADI2_MOUSE	1.711733203
sp|Q8R464|CADM4_MOUSE	1.705879731
sp|Q9JIP6|FZD2_MOUSE	1.702577677
sp|P37889|FBLN2_MOUSE	1.687458713
sp|Q6P9Z1|SMRD3_MOUSE	1.68278338
sp|Q8CHP5|PYM1_MOUSE	1.674053637
sp|Q8R550|SH3K1_MOUSE	1.666284126
sp|Q9R0Z9|RHG07_MOUSE	1.662168804
sp|Q09200|B4GN1_MOUSE	1.652399849
sp|Q07646|MEST_MOUSE	1.648988479
sp|O88196|TTC3_MOUSE	1.6455472
sp|Q3U3N0|MIER2_MOUSE	1.643322178
sp|Q9D8B7|JAM3_MOUSE	1.641705371
sp|Q3MI99|CCBE1_MOUSE	1.634925227
sp|Q62356|FSTL1_MOUSE	1.633951037
sp|Q8VD75|HIP1_MOUSE	1.632547101
sp|Q9CZB6|MED7_MOUSE	1.628416651
sp|P47930|FOSL2_MOUSE	1.623733636
sp|P28301|LYOX_MOUSE	1.62181954
sp|Q7TPM6|FSD1_MOUSE	1.621568387
sp|Q6PAM0|AAKB2_MOUSE	1.614751279
sp|Q810K9|GXLT2_MOUSE	1.611719573
sp|P27512|TNR5_MOUSE	1.604240272
sp|P61208|ARL4C_MOUSE	1.600237497
sp|P61622|ITA11_MOUSE	1.589761618
sp|P63213|GBG2_MOUSE	1.57892545
sp|Q8BU85|MSRB3_MOUSE	1.57354072
sp|Q99JG3|ANX13_MOUSE	1.57332562
sp|Q52KI8|SRRM1_MOUSE	1.568982804
sp|O35387|HAX1_MOUSE	1.548304999
sp|Q91XY4|PCDG4_MOUSE	1.545126736
sp|P58774|TPM2_MOUSE	1.541211622
sp|P55002|MFAP2_MOUSE	1.53624899
sp|Q9JJ89|CCD86_MOUSE	1.536170437
sp|Q8BK35|NOP53_MOUSE	1.533599707
sp|Q9ES70|NEK6_MOUSE	1.529526531
sp|Q9D5L7|SPSB1_MOUSE	1.523984701
sp|Q6Q477|AT2B4_MOUSE	1.514688356
sp|P04202|TGFB1_MOUSE	1.511787538
sp|P30561|AHR_MOUSE	1.506283582
sp|Q9QWL7|K1C17_MOUSE	1.49956727
sp|Q9ER10|BSSP4_MOUSE	1.489611839
sp|Q80V42|CBPM_MOUSE	1.48496779
sp|Q8BML1|MICA2_MOUSE	1.470818823
sp|Q3USZ8|DIK2A_MOUSE	1.459403262
sp|Q9Z2F2|OASL2_MOUSE	1.456473159
sp|O54890|ITB3_MOUSE	1.455231648
sp|Q8C4S8|DEN2A_MOUSE	1.44635216
sp|Q62188|DPYL3_MOUSE	1.443610751
sp|Q8K0U4|HS12A_MOUSE	1.442225964
sp|O08919|NUMBL_MOUSE	1.433804559
sp|Q8CAA7|PGM2L_MOUSE	1.432952643
sp|Q9JHZ2|ANKH_MOUSE	1.414539375
sp|Q9JKK7|TMOD2_MOUSE	1.413917097
sp|Q6ZQ11|CHSS1_MOUSE	1.412634828
sp|P11276|FINC_MOUSE	1.411091307
sp|Q6PB60|BHLH9_MOUSE	1.405522845
sp|Q00731|VEGFA_MOUSE	1.404654502
sp|P19182|IFRD1_MOUSE	1.402072969
sp|P60487|PLPP_MOUSE	1.401872579
sp|P70403|CASP_MOUSE	1.396947347
sp|Q99LJ6|GPX7_MOUSE	1.396596802
sp|Q8K2P1|LUR1L_MOUSE	1.394633179
sp|Q3TUL7|DCA17_MOUSE	1.386956964
sp|Q6KAU7|PKHG2_MOUSE	1.385002241
sp|Q9D0L1|ZBED3_MOUSE	1.382252961
sp|Q8VDP3|MICA1_MOUSE	1.375590589
sp|Q8CG03|PDE5A_MOUSE	1.367426997
sp|Q8R2G6|CCD80_MOUSE	1.365689165
sp|Q9CYB0|TRI13_MOUSE	1.3638795
sp|Q9DBZ1|IKIP_MOUSE	1.362162632
sp|Q8BHT7|RGP1_MOUSE	1.360213234
sp|Q9DAM7|TM263_MOUSE	1.358000164
sp|Q9JJ11|TACC3_MOUSE	1.355054493
sp|P36423|THAS_MOUSE	1.348710156
sp|Q60591|NFAC2_MOUSE	1.342889684
sp|Q61176|ARGI1_MOUSE	1.340124135
sp|Q91YL2|RN126_MOUSE	1.33065205
sp|Q61474|MSI1H_MOUSE	1.328487659
sp|Q8K0E1|KCD15_MOUSE	1.322143256
sp|Q9DB42|ZN593_MOUSE	1.31722037
sp|Q91WE4|CR032_MOUSE	1.315519566
sp|Q61090|FZD7_MOUSE	1.303189909
sp|Q3V1T4|P3H1_MOUSE	1.302320241
sp|Q8VEE1|LMCD1_MOUSE	1.302100808
sp|Q61824|ADA12_MOUSE	1.297483612
sp|P35456|UPAR_MOUSE	1.294373085
sp|Q3UFK8|FRMD8_MOUSE	1.291126015
sp|P97315|CSRP1_MOUSE	1.290767634
sp|P58462|FOXP1_MOUSE	1.289843162
sp|Q99KG7|HPS4_MOUSE	1.285991706
sp|P28651|CAH8_MOUSE	1.283775725
sp|Q6A058|ARMX2_MOUSE	1.281191566
sp|Q69ZB3|TSYL5_MOUSE	1.2791139
sp|Q00915|RET1_MOUSE	1.275002283
sp|O09053|WRN_MOUSE	1.268004933
sp|P07903|ERCC1_MOUSE	1.267945806
sp|Q9CR02|TMA16_MOUSE	1.267352739
sp|Q78YZ6|SCOC_MOUSE	1.266616677
sp|Q8VDR9|DOCK6_MOUSE	1.262503132
sp|Q8CHK4|KAT5_MOUSE	1.261156917
sp|Q61979|NNAT_MOUSE	1.257905521
sp|Q8BP22|CBAR1_MOUSE	1.255301515
sp|P02088|HBB1_MOUSE	1.254277786
sp|Q7TST3|SAM10_MOUSE	1.250063202
sp|Q61398|PCOC1_MOUSE	1.238100514
sp|Q3UE31|K0930_MOUSE	1.236986492
sp|Q8BSU7|MOB3A_MOUSE	1.23349951
sp|P97313|PRKDC_MOUSE	1.231296375
sp|A2BDX3|MOCS3_MOUSE	1.223368538
sp|O88413|TULP3_MOUSE	1.222944793
sp|Q9Z1Y4|TRIP6_MOUSE	1.219178707
sp|Q9DCX8|IYD1_MOUSE	1.218117268
sp|Q8CHC8|ADNP2_MOUSE	1.217737472
sp|Q6ZQ73|CAND2_MOUSE	1.215615068
sp|P52793|EFNA1_MOUSE	1.215341502
sp|Q9D384|U1SBP_MOUSE	1.212530499
sp|P70257|NFIX_MOUSE	1.208678861
sp|Q810Q5|NMES1_MOUSE	1.207717523
sp|Q61029|LAP2B_MOUSE	1.205883982
sp|Q9JLY7|DUS14_MOUSE	1.203620226
sp|P97873|LOXL1_MOUSE	1.20300246
sp|Q8C6P8|ZFP57_MOUSE	1.199544691
sp|P24549|AL1A1_MOUSE	1.196740545
sp|Q9ET54|PALLD_MOUSE	1.19588536
sp|Q923Q2|STA13_MOUSE	1.195627814
sp|Q8CJ26|NRADD_MOUSE	1.195533983
sp|P56394|COX17_MOUSE	1.19256909
sp|Q9EPR5|SORC2_MOUSE	1.187478022
sp|P59268|ZDHC9_MOUSE	1.178336699
sp|Q9CXI3|MOXD1_MOUSE	1.177708228
sp|Q9D0T2|DUS12_MOUSE	1.175879418
sp|Q9JIL4|NHRF3_MOUSE	1.172009502
sp|P52795|EFNB1_MOUSE	1.169141751
sp|P28828|PTPRM_MOUSE	1.167232882
sp|Q9R226|KHDR3_MOUSE	1.166179594
sp|P58710|GGLO_MOUSE	1.164495156
sp|Q05186|RCN1_MOUSE	1.163534084
sp|O70400|PDLI1_MOUSE	1.163337161
sp|Q9JLQ2|GIT2_MOUSE	1.158808943
sp|Q9DBU6|RSRC1_MOUSE	1.152246985
sp|P18406|CCN1_MOUSE	1.149939188
sp|P97447|FHL1_MOUSE	1.147649549
sp|Q9D8B1|AIG1_MOUSE	1.146683997
sp|Q78IQ7|S39A4_MOUSE	1.145173245
sp|P70691|UD12_MOUSE	1.143818996
sp|Q80W21|GSTM7_MOUSE	1.141348475
sp|Q3TTA7|CBLB_MOUSE	1.140979324
sp|Q03347|RUNX1_MOUSE	1.14056497
sp|P0DPE0|EFMT4_MOUSE	1.13880739
sp|Q01063|PDE4D_MOUSE	1.137627095
sp|Q9D7S7|RL22L_MOUSE	1.133965587
sp|Q8R422|CD109_MOUSE	1.133355012
sp|Q80WB5|NTAQ1_MOUSE	1.131899842
sp|P70261|PALD_MOUSE	1.127807631
sp|Q99LL3|CHSTC_MOUSE	1.124312554
sp|P23242|CXA1_MOUSE	1.124119639
sp|Q91ZM2|SH2B1_MOUSE	1.112792526
sp|Q4VAC9|PKHG3_MOUSE	1.112685227
sp|Q8BGT7|SPF30_MOUSE	1.112370467
sp|Q8BMK4|CKAP4_MOUSE	1.109238466
sp|Q9CZI9|AEN_MOUSE	1.108726766
sp|Q80VY9|DHX33_MOUSE	1.108229512
sp|Q6P6L0|FIL1L_MOUSE	1.108144759
sp|Q9WUE3|C56D2_MOUSE	1.105059918
sp|Q9JJD0|THA11_MOUSE	1.103526343
sp|O54901|OX2G_MOUSE	1.102892899
sp|Q9NYQ2|HAOX2_MOUSE	1.102634229
sp|Q8C115|PKHH2_MOUSE	1.102493633
sp|Q9R0B9|PLOD2_MOUSE	1.09710579
sp|P01942|HBA_MOUSE	1.09313956
sp|P23798|PCGF2_MOUSE	1.088735975
sp|P35441|TSP1_MOUSE	1.087616095
sp|B2KF05|BRPF3_MOUSE	1.086789613
sp|Q9CU65|ZMYM2_MOUSE	1.083560119
sp|Q9D7I8|FA83D_MOUSE	1.082379776
sp|Q62407|SPEG_MOUSE	1.076938453
sp|Q9CPW9|MAP12_MOUSE	1.076130554
sp|P39876|TIMP3_MOUSE	1.072335485
sp|Q3TEW6|MPZL1_MOUSE	1.067127634
sp|Q6P5H2|NEST_MOUSE	1.066431087
sp|O89032|SPD2A_MOUSE	1.066157593
sp|O70172|PI42A_MOUSE	1.06593818
sp|P22777|PAI1_MOUSE	1.059938949
sp|Q9CZJ0|MPPD2_MOUSE	1.055414743
sp|Q64282|IFIT1_MOUSE	1.054120379
sp|P41971|ELK3_MOUSE	1.052028692
sp|O88207|CO5A1_MOUSE	1.051589434
sp|Q06649|3BP2_MOUSE	1.048317461
sp|E9PYI1|ZN568_MOUSE	1.048229614
sp|Q9CZT5|VASN_MOUSE	1.044383373
sp|Q8BFR1|ZCCHL_MOUSE	1.042505146
sp|Q8CE90|MP2K7_MOUSE	1.0423228
sp|Q9Z2R6|U119A_MOUSE	1.041651415
sp|Q91VU1|YIPF1_MOUSE	1.040794168
sp|O88291|ZN326_MOUSE	1.039476998
sp|Q6PFY1|FCSD1_MOUSE	1.036871867
sp|Q9D2M8|UB2V2_MOUSE	1.032698952
sp|P23188|FURIN_MOUSE	1.031462222
sp|Q9QZM2|DPOG2_MOUSE	1.030450567
sp|Q5SU73|COIL_MOUSE	1.030229782
sp|Q8CEZ4|MB214_MOUSE	1.028916195
sp|Q9QXN5|MIOX_MOUSE	1.025761191
sp|Q8CB44|GRAM4_MOUSE	1.025376056
sp|P08226|APOE_MOUSE	1.020328588
sp|Q922W5|P5CR1_MOUSE	1.019304291
sp|Q61263|SOAT1_MOUSE	1.015835744
sp|Q9JL16|ISG20_MOUSE	1.015485051
sp|P58871|TB182_MOUSE	1.014125691
sp|Q62176|RBM38_MOUSE	1.011391812
sp|P13595|NCAM1_MOUSE	1.007733758
sp|P58404|STRN4_MOUSE	1.006740283
sp|Q9CZT4|RPC5_MOUSE	1.00235672
sp|Q9DCC7|ISC2B_MOUSE	1.001441406
sp|Q69Z37|SAM9L_MOUSE	-1.010428411
sp|Q9CWL2|CASZ1_MOUSE	-1.014424052
sp|Q09324|GCNT1_MOUSE	-1.023204236
sp|Q61578|ADRO_MOUSE	-1.025632406
sp|O54749|CP2J5_MOUSE	-1.026540321
sp|G5E8K5|ANK3_MOUSE	-1.039491884
sp|Q61738|ITA7_MOUSE	-1.045279723
sp|E9Q414|APOB_MOUSE	-1.045548228
sp|P97467|AMD_MOUSE	-1.052874946
sp|Q8R5F8|ES8L1_MOUSE	-1.059685334
sp|Q0VG49|CO061_MOUSE	-1.061970792
sp|Q9ESD1|PRSS8_MOUSE	-1.065835441
sp|Q6DYE8|ENPP3_MOUSE	-1.074454478
sp|Q8BHG3|CC50B_MOUSE	-1.080691899
sp|Q9QUS6|TRIM1_MOUSE	-1.083235865
sp|Q9DCM2|GSTK1_MOUSE	-1.083577711
sp|Q8R2L5|RT18C_MOUSE	-1.086260499
sp|P30115|GSTA3_MOUSE	-1.090533035
sp|Q9Z2H7|GIPC2_MOUSE	-1.096378896
sp|Q9QYS1|WNT16_MOUSE	-1.105178031
sp|O70496|CLCN7_MOUSE	-1.105886405
sp|O08800|SPB8_MOUSE	-1.115213356
sp|Q9EQG7|ENPP5_MOUSE	-1.119837014
sp|Q7M6Y5|DEUP1_MOUSE	-1.12408002
sp|Q8R3G9|TSN8_MOUSE	-1.125543789
sp|Q8BH86|GLUCM_MOUSE	-1.128941073
sp|Q8BTZ5|ANR46_MOUSE	-1.129494413
sp|P46664|PURA2_MOUSE	-1.130455501
sp|Q8BW66|S2548_MOUSE	-1.166606711
sp|P02798|MT2_MOUSE	-1.166678388
sp|Q923B6|STEA4_MOUSE	-1.168351841
sp|Q9D2Y9|ELOV7_MOUSE	-1.179910936
sp|Q8BN82|S17A5_MOUSE	-1.182780828
sp|Q8BGD9|IF4B_MOUSE	-1.20155867
sp|Q5ND56|TLC3A_MOUSE	-1.215182816
sp|Q9D8P7|TF3C6_MOUSE	-1.216336364
sp|Q64435|UD16_MOUSE	-1.230115608
sp|Q8K0Z7|TACO1_MOUSE	-1.233168022
sp|Q8BGC4|PTGR3_MOUSE	-1.237801696
sp|Q5QNS5|HAVR1_MOUSE	-1.242768769
sp|Q78YY6|DJC15_MOUSE	-1.24750207
sp|Q08ED0|B2L15_MOUSE	-1.256234693
sp|Q9R002|IFI2_MOUSE	-1.259469021
sp|Q8CGA3|LAT4_MOUSE	-1.261963395
sp|Q9Z0K8|VNN1_MOUSE	-1.263923309
sp|Q14B80|KCNC2_MOUSE	-1.266630036
sp|P01899|HA11_MOUSE	-1.267082166
sp|Q61292|LAMB2_MOUSE	-1.268396079
sp|Q9DCM7|NACC2_MOUSE	-1.272262963
sp|Q9DBW0|CP4V2_MOUSE	-1.276222809
sp|Q8K4H1|KFA_MOUSE	-1.288892503
sp|Q8R143|PTTG_MOUSE	-1.291784408
sp|Q921L3|TMCO1_MOUSE	-1.293176793
sp|Q8C6U2|S66A3_MOUSE	-1.296608589
sp|Q921Z5|TFIP8_MOUSE	-1.305527325
sp|P97805|FAM3D_MOUSE	-1.307315187
sp|Q8VCZ9|HYPDH_MOUSE	-1.342064527
sp|Q91WD2|TRPV6_MOUSE	-1.343860839
sp|P35576|G6PC1_MOUSE	-1.357475736
sp|Q9QZS0|CO4A3_MOUSE	-1.366478747
sp|Q9CQN3|TOM6_MOUSE	-1.369897353
sp|Q6J9G1|STYK1_MOUSE	-1.376586794
sp|Q91W63|NRK1_MOUSE	-1.38376875
sp|Q9QXY1|ZO3_MOUSE	-1.386363491
sp|Q80ZM7|T2AG_MOUSE	-1.393606465
sp|Q9D379|HYEP_MOUSE	-1.409901873
sp|Q99J64|RBM43_MOUSE	-1.436423096
sp|Q62191|RO52_MOUSE	-1.439304361
sp|Q99M15|PPIP2_MOUSE	-1.489082635
sp|Q9JKA5|GPA33_MOUSE	-1.48997849
sp|Q61147|CERU_MOUSE	-1.514906921
sp|P46412|GPX3_MOUSE	-1.534421478
sp|Q8CCN5|BCAS3_MOUSE	-1.536472627
sp|Q80VQ0|AL3B1_MOUSE	-1.555226374
sp|Q62181|SEM3C_MOUSE	-1.564206341
sp|Q9JHE3|ASAH2_MOUSE	-1.564484708
sp|Q9EQ00|ROP1L_MOUSE	-1.577672003
sp|P05063|ALDOC_MOUSE	-1.622135511
sp|Q8BFW4|TRI65_MOUSE	-1.627949694
sp|Q9CXV1|DHSD_MOUSE	-1.636541156
sp|Q9JLM9|GRB14_MOUSE	-1.641898859
sp|Q8R3T5|STXB6_MOUSE	-1.672520595
sp|Q570Y9|DPTOR_MOUSE	-1.677010804
sp|Q8C165|P20D1_MOUSE	-1.694202245
sp|Q9QZR9|CO4A4_MOUSE	-1.720470428
sp|Q99LS1|MMAD_MOUSE	-1.724851135
sp|O55026|ENTP2_MOUSE	-1.733241367
sp|O88783|FA5_MOUSE	-1.74399706
sp|O88909|S22A8_MOUSE	-1.748313911
sp|Q91X05|PODO_MOUSE	-1.782053766
sp|Q80ZX8|SPAG1_MOUSE	-1.798368343
sp|Q8QZY2|GLCTK_MOUSE	-1.815715361
sp|Q9JIQ8|TMPS2_MOUSE	-1.836543339
sp|Q9JHQ0|ANXA9_MOUSE	-1.84999819
sp|O89093|CCL20_MOUSE	-1.852309863
sp|P57096|PSCA_MOUSE	-1.885228785
sp|P09242|PPBT_MOUSE	-1.891558907
sp|Q8BQJ6|TRM2_MOUSE	-1.935845541
sp|P70124|SPB5_MOUSE	-1.941983424
sp|Q9Z260|CLD8_MOUSE	-1.975459132
sp|Q9Z0E6|GBP2_MOUSE	-2.066885768
sp|Q60936|COQ8A_MOUSE	-2.102598339
sp|Q9CQH0|PDZ1I_MOUSE	-2.106223245
sp|Q9CQ49|NCBP2_MOUSE	-2.118272517
sp|B1AUE5|PEX10_MOUSE	-2.371019154
sp|P00796|RENI2_MOUSE	-2.58862993
sp|Q61495|DSG1A_MOUSE	-2.816151739
sp|Q64462|CP4B1_MOUSE	-2.932315419
sp|O88552|CLD2_MOUSE	-3.123023967
sp|Q8K2I3|FMO2_MOUSE	-3.31763815
